# Supplementary material for: Impact of a Switch to Plant-Based Foods That Visually and Functionally Mimic Animal-Source Meat and Dairy Milk for the Australian Population—A Dietary Modelling Study
Source: Nutrients. 2023 Apr 10;15(8):1825. doi: 10.3390/nu15081825 (PMC10147004; doi:10.3390/nu15081825)
Supplement: Supplementary file 1 [file nutrients-15-01825-s001.zip]

Archive with 1 entries (1 files):
- nutrients-2270379-supplementary.pdf
